# Supplementary material for: Research on OpenCL optimization for FPGA deep learning application
Source: PLoS One. 2019 Oct 10;14(10):e0222984. doi: 10.1371/journal.pone.0222984 (PMC6786543; doi:10.1371/journal.pone.0222984)
Supplement: S1 File — (Xilinx and this paper). (ZIP) [file pone.0222984.s001.zip]

Archive with 8 entries (5 files):
- SupportingFiles/
- SupportingFiles/Xlinx original data.zip
- __MACOSX/
- __MACOSX/SupportingFiles/
- __MACOSX/SupportingFiles/._Xlinx original data.zip
- SupportingFiles/ optimized data.zip
- __MACOSX/SupportingFiles/._ optimized data.zip
- __MACOSX/._SupportingFiles
